# Supplementary material for: A new terrestrial talitrid genus, Myanmarorchestia, with two new species from Myanmar (Crustacea, Amphipoda, Talitridae)
Source: Zookeys. 2017 Oct 2;(705):15–39. doi: 10.3897/zookeys.705.15045 (PMC5674036; doi:10.3897/zookeys.705.15045)
Supplement: XML Treatment for Myanmarorchestia [file zookeys.705.15045-treatment1.xml]

<!DOCTYPE tp:taxon-treatment
  PUBLIC "-//TaxonX//DTD Taxonomic Treatment Publishing DTD v0 20100105//EN" "tax-treatment-NSO.dtd">
<tp:taxon-treatment xmlns:tp="http://www.plazi.org/taxpub"><tp:treatment-meta><kwd-group><label>Taxon classification</label><kwd><named-content xmlns:xlink="http://www.w3.org/1999/xlink" content-type="kingdom">Animalia</named-content></kwd><kwd><named-content xmlns:xlink="http://www.w3.org/1999/xlink" content-type="order">Amphipoda</named-content></kwd><kwd><named-content xmlns:xlink="http://www.w3.org/1999/xlink" content-type="family">Talitridae</named-content></kwd></kwd-group><mixed-citation publication-type="journal"><person-group><name><surname>Hou</surname><given-names>Zhonge</given-names></name><name><surname>Zhao</surname><given-names>Shuangyan</given-names></name></person-group><article-title>A new terrestrial talitrid genus, <italic><tp:taxon-name><tp:taxon-name-part taxon-name-part-type="genus" reg="Myanmarorchestia">Myanmarorchestia</tp:taxon-name-part></tp:taxon-name></italic>, with two new species from Myanmar (<tp:taxon-name><tp:taxon-name-part taxon-name-part-type="subphylum">Crustacea</tp:taxon-name-part></tp:taxon-name>, <tp:taxon-name><tp:taxon-name-part taxon-name-part-type="order">Amphipoda</tp:taxon-name-part></tp:taxon-name>, <tp:taxon-name><tp:taxon-name-part taxon-name-part-type="family">Talitridae</tp:taxon-name-part></tp:taxon-name>)</article-title><source>Zookeys</source><day>2</day><month>10</month><year>2017</year><volume>2017</volume><issue>705</issue><fpage>15</fpage><lpage>39</lpage><pub-id pub-id-type="doi">10.3897/zookeys.705.15045</pub-id></mixed-citation></tp:treatment-meta><tp:nomenclature><label>Genus</label><tp:taxon-name>
              <tp:taxon-name-part taxon-name-part-type="genus" reg="Myanmarorchestia">Myanmarorchestia</tp:taxon-name-part>
              <object-id xmlns:xlink="http://www.w3.org/1999/xlink" content-type="zoobank" xlink:type="simple">http://zoobank.org/4EF3E7E6-3D4C-40A3-B294-3E79DB0D2EE2</object-id>
            </tp:taxon-name><tp:taxon-authority>Hou</tp:taxon-authority><tp:taxon-status xmlns:xlink="http://www.w3.org/1999/xlink" xlink:type="simple">gen. n.</tp:taxon-status></tp:nomenclature><tp:treatment-sec sec-type="type species" id="SECID0EHMAC"><title>Type species.</title><p>
              <italic><tp:taxon-name><tp:taxon-name-part taxon-name-part-type="genus" reg="Myanmarorchestia">Myanmarorchestia</tp:taxon-name-part> <tp:taxon-name-part taxon-name-part-type="species" reg="peterjaegeri">peterjaegeri</tp:taxon-name-part></tp:taxon-name></italic> Hou, sp. n.</p></tp:treatment-sec><tp:treatment-sec sec-type="etymology" id="SECID0EYMAC"><title>Etymology.</title><p>The generic name is derived from “Myanmar” in combination with the <italic><tp:taxon-name><tp:taxon-name-part taxon-name-part-type="genus" reg="Orchestia">Orchestia</tp:taxon-name-part></tp:taxon-name></italic> stem.</p></tp:treatment-sec><tp:treatment-sec sec-type="diagnosis" id="SECID0EFNAC"><title>Diagnosis.</title><p>Body size medium. Eyes rounded or sub-rounded, approximately 1/3 of head length. Antenna I reaching mid-point of peduncular article V of antenna II, flagellum a little shorter than peduncle. Antenna II 28% of body length, flagellum a little longer than peduncle. Mandible left lacinia mobilis 4-dentate. Maxilliped palp with four articles, first two articles broad; article III not lobate distomedially, article IV distinct, short, with apical spine and setae.</p><!--PageBreak--><p>Gnathopod I coxal plate with anterior process prominent, carpus lacking pellucid lobe, propodus simple, narrowed distally in both sexes. Gnathopod II sexually dimorphic; propodus of male transitional form, weakly chelate, with tumescence, propodus of female mitten-shaped. Pereopods simplidactylate, with two spines at hinge of unguis. Coxal gills present on gnathopod II and pereopods III–VI; each gill lobed and convoluted, one or two lobes with ridged margins or filamentous projections. Oostegites slender, present on gnathopod II and pereopods III–V.</p><p>Epimeral plates acuminate posterodistally, ventral margins without armature, lacking submarginal pits. Pleopods well-developed, peduncles with plumose setae on exterior margins. Uropod I peduncle with large distolateral spine, outer ramus marginally bare. Uropod III ramus shorter than peduncle. Telson subtriangular shaped, apically notched, each lobe with one or two apical spines.</p></tp:treatment-sec><tp:treatment-sec sec-type="remarks" id="SECID0ENNAC"><title>Remarks.</title><p>
              <italic><tp:taxon-name><tp:taxon-name-part taxon-name-part-type="genus" reg="Myanmarorchestia">Myanmarorchestia</tp:taxon-name-part></tp:taxon-name></italic> Hou, gen. n. is quite unique in having complex coxal gills which bears filamentous projections, simple gnathopod I in both sexes, and weakly chelate, transitional gnathopod II in male.</p><p>The new genus belongs to the <italic><tp:taxon-name><tp:taxon-name-part taxon-name-part-type="genus" reg="Orchestia">Orchestia</tp:taxon-name-part></tp:taxon-name></italic> group. It is most similar to the genus <italic><tp:taxon-name><tp:taxon-name-part taxon-name-part-type="genus" reg="Bousfieldia">Bousfieldia</tp:taxon-name-part></tp:taxon-name></italic> Chou &amp; Lee, 1996 in left lacinia 4-dentate, well-developed pleopods and bare outer ramus in uropod I. It can be distinguished from <italic><tp:taxon-name><tp:taxon-name-part taxon-name-part-type="genus" reg="Bousfieldia">Bousfieldia</tp:taxon-name-part></tp:taxon-name></italic> by the following characters (<italic><tp:taxon-name><tp:taxon-name-part taxon-name-part-type="genus" reg="Bousfieldia">Bousfieldia</tp:taxon-name-part></tp:taxon-name></italic> in parentheses): gnathopod II in male subtriangle, with tumescence (strongly subchelate, oval in shape); pereopods simplidactylate (cuspidactylate); coxal gills of gnathopod II and pereopods III–VI lobed and convoluted, with ridged margins or filamentous projections (coxal gills lobed at middle, no filamentous projections).</p><p>The new genus can be distinguished from other terrestrial <italic><tp:taxon-name><tp:taxon-name-part taxon-name-part-type="genus" reg="Orchestia">Orchestia</tp:taxon-name-part></tp:taxon-name></italic> groups from Indo-West Pacific margins (<italic><tp:taxon-name><tp:taxon-name-part taxon-name-part-type="genus" reg="Lanorchestia">Lanorchestia</tp:taxon-name-part></tp:taxon-name></italic> Miyamoto &amp; Morino, 2010, <italic><tp:taxon-name><tp:taxon-name-part taxon-name-part-type="genus" reg="Mizuhorchestia">Mizuhorchestia</tp:taxon-name-part></tp:taxon-name></italic> Morino, 2014 and <italic><tp:taxon-name><tp:taxon-name-part taxon-name-part-type="genus" reg="Nipponorchestia">Nipponorchestia</tp:taxon-name-part></tp:taxon-name></italic> Morino &amp; Miyamoto, 2015) by gnathopod II subtriangle (oval); pereopods simplidactylate (cuspidactylate); and pleopods well-developed (reduced).</p><p>This new genus shows morphological similarities to one landhopper genus from the Philippines, <italic><tp:taxon-name><tp:taxon-name-part taxon-name-part-type="genus" reg="Curiotalitrus">Curiotalitrus</tp:taxon-name-part></tp:taxon-name></italic> Lowry &amp; Coleman, 2012 in sharing antenna I shorter than peduncular article V of antenna II; mandible left lacinia mobilis 4-dentate; article IV of maxilliped palp very short, well defined; uropod III ramus shorter than peduncle. It can be distinguished from <italic><tp:taxon-name><tp:taxon-name-part taxon-name-part-type="genus" reg="Curiotalitrus">Curiotalitrus</tp:taxon-name-part></tp:taxon-name></italic> by the following characters (<italic><tp:taxon-name><tp:taxon-name-part taxon-name-part-type="genus" reg="Curiotalitrus">Curiotalitrus</tp:taxon-name-part></tp:taxon-name></italic> in parentheses): gnathopod I carpus slightly expended near distal end, propodus stout (subchelate; posterior margins of carpus and propodus with palmate lobes); gnathopod II sexually dimorphic, propodus of male subtriangle, with tumescence (not sexually dimorphic, mitten-shaped); pleopods rami with numerous articles (fused 1-articulate); uropod I of male similar to that of the female (sexual dimorphism in uropod I); telson with 1–2 apical spines on each lobe (with 3–6 robust setae).</p><p>The new genus <italic><tp:taxon-name><tp:taxon-name-part taxon-name-part-type="genus" reg="Myanmarorchestia">Myanmarorchestia</tp:taxon-name-part></tp:taxon-name></italic> is similar to landhopper genera <italic><tp:taxon-name><tp:taxon-name-part taxon-name-part-type="genus" reg="Arcitalitrus">Arcitalitrus</tp:taxon-name-part></tp:taxon-name></italic> Hurley, 1975, <italic><tp:taxon-name><tp:taxon-name-part taxon-name-part-type="genus" reg="Keratroides">Keratroides</tp:taxon-name-part></tp:taxon-name></italic> Hurley, 1975 and <italic><tp:taxon-name><tp:taxon-name-part taxon-name-part-type="genus" reg="Mysticotalitrus">Mysticotalitrus</tp:taxon-name-part></tp:taxon-name></italic> Hurley, 1975 in sharing following characters: left mandible lacinia mobilis 4-dentate; maxilliped palp article II unlobed, article IV distinct and small; gnathopod I simple; pereopods III–VII simplidactylate; and uropod I peduncle with distinct distolateral spine, outer ramus marginally bare. However, genera <italic><tp:taxon-name><tp:taxon-name-part taxon-name-part-type="genus" reg="Arcitalitrus">Arcitalitrus</tp:taxon-name-part></tp:taxon-name></italic>, <italic><tp:taxon-name><tp:taxon-name-part taxon-name-part-type="genus" reg="Keratroides">Keratroides</tp:taxon-name-part></tp:taxon-name></italic> and <italic><tp:taxon-name><tp:taxon-name-part taxon-name-part-type="genus" reg="Mysticotalitrus">Mysticotalitrus</tp:taxon-name-part></tp:taxon-name></italic> with more <!--PageBreak-->or less reduced pleopods, the peduncle lacking plumose setae; and telson not subtriangular in shape. <italic><tp:taxon-name><tp:taxon-name-part taxon-name-part-type="genus" reg="Solitroides">Solitroides</tp:taxon-name-part></tp:taxon-name></italic> female is also similar to that of the new genus, but coxal gills not lobed, reduced pleopod III are distinguishing characters. The genus <italic><tp:taxon-name><tp:taxon-name-part taxon-name-part-type="genus" reg="Talitriator">Talitriator</tp:taxon-name-part></tp:taxon-name></italic> Methuen, 1913 shares most features with the new genus, but gnathopod II in male is mitten-shaped and the telson is wider in middle. The peculiar gnathopod II in male of the new genus <italic><tp:taxon-name><tp:taxon-name-part taxon-name-part-type="genus" reg="Myanmarorchestia">Myanmarorchestia</tp:taxon-name-part></tp:taxon-name></italic> is also exhibited in <italic><tp:taxon-name><tp:taxon-name-part taxon-name-part-type="genus" reg="Puhuruhuru">Puhuruhuru</tp:taxon-name-part> <tp:taxon-name-part taxon-name-part-type="species" reg="patersoni">patersoni</tp:taxon-name-part></tp:taxon-name></italic> (Stephensen, 1938), <italic><tp:taxon-name><tp:taxon-name-part taxon-name-part-type="genus" reg="Parorchestia">Parorchestia</tp:taxon-name-part> <tp:taxon-name-part taxon-name-part-type="species" reg="lesliensis">lesliensis</tp:taxon-name-part></tp:taxon-name></italic> (Hurley, 1957), and <italic><tp:taxon-name><tp:taxon-name-part taxon-name-part-type="genus" reg="Platorchestia">Platorchestia</tp:taxon-name-part> <tp:taxon-name-part taxon-name-part-type="species" reg="zachsi">zachsi</tp:taxon-name-part></tp:taxon-name></italic> (Derzhavin, 1937), but they can be distinguished from the new genus by cuspidactylate pereopods III–VII.</p></tp:treatment-sec></tp:taxon-treatment>
